# Supplementary material for: Comparison of the mechanical properties of different skin sites for auricular and nasal reconstruction
Source: J Otolaryngol Head Neck Surg. 2017 Apr 18;46:33. doi: 10.1186/s40463-017-0210-6 (PMC5395887; doi:10.1186/s40463-017-0210-6)
Supplement: Supplementary file 4 — Histological analysis of the different skin sites by H&E, Massons Trichome and Millers Elastin staining. [A] H&E [B]. Massons Trichome [C]. Millers and Elastin. Key; FH; Forehead, SN; Submandibular Neck, TP; Temporoparietal Neck, PM; Postauricular Mastoid, FA; Forearm. Scale bar = 50 μm. (ZIP 2133 kb) [file 40463_2017_210_MOESM4_ESM.zip]

Archive with 3 entries (3 files):
- Slide08.tiff
- Slide09.tiff
- Slide10.tiff
